# Supplementary material for: Truncated lubricin glycans in osteoarthritis stimulate the synoviocyte secretion of VEGFA, IL-8, and MIP-1α: Interplay between O-linked glycosylation and inflammatory cytokines
Source: Front Mol Biosci. 2022 Sep 21;9:942406. doi: 10.3389/fmolb.2022.942406 (PMC9532613; doi:10.3389/fmolb.2022.942406)
Supplement: Supplementary file 2 [file Table2.XLSX]

## Sheet: linearity of dilution
Linearity of dilution
2 synovial fluid samples diluted in series in assay diluent, results are dilution factor corrected.
	Eotaxin						Eotaxin-3						IL-8 (HA)
	sample 1			sample 2			sample 1			sample 2			sample 1			sample 2
dilution	read	expected	recovery%	read	expected	recovery%	read	expected	recovery%	read	expected	recovery%	read	expected	recovery%	read	expected	recovery%
1/2	57.0006	57.7499	101.315	32.0814	42.1098	131.259	23.621	22.0091	93.1758	11.4267	13.495	118.1	684.455	915.24	133.718	508.57	891.718	175.338
1/4	56.9204	57.7499	101.457	36.0757	42.1098	116.726	18.0231	22.0091	122.116	12.8579	13.495	104.955	932.002	915.24	98.2015	751.593	891.718	118.644
1/8	59.3287	57.7499	97.3389	58.1722	42.1098	72.3882	24.3831	22.0091	90.2638	16.2004	13.495	83.3006	1129.26	915.24	81.0475	1414.99	891.718	63.0193
1/16	73.3359	57.7499	78.7471	95.6903	42.1098	44.0063	23.6898	22.0091	92.9054	25.434	13.495	53.059	623.245	915.24	146.851	1527.64	891.718	58.3724
1/32	90.6444	57.7499	63.7104	120.627	42.1098	34.9091	35.6976	22.0091	61.6541	27.0667	13.495	49.8583	1378.42	915.24	66.398	1005.99	891.718	88.6407
	IP-10						MCP-1						MCP-4
	sample 1			sample 2			sample 1			sample 2			sample 1			sample 2
dilution	read	expected	recovery%	read	expected	recovery%	read	expected	recovery%	read	expected	recovery%	read	expected	recovery%	read	expected	recovery%
1/2	409.894	391.531	95.5199	367.843	385.977	104.93	522.358	472.312	90.4192	177.294	191.115	107.796	12.9273	22.8574	176.814	7.11706	18.8092	264.283
1/4	386.858	391.531	101.208	382.615	385.977	100.879	461.35	472.312	102.376	197.237	191.115	96.8962	20.8362	22.8574	109.7	15.9232	18.8092	118.124
1/8	377.841	391.531	103.623	407.474	385.977	94.7244	433.227	472.312	109.022	198.815	191.115	96.1274	34.8086	22.8574	65.6659	33.3872	18.8092	56.3364
1/16	391.182	391.531	100.089	416.903	385.977	92.582	423.615	472.312	111.496	221.72	191.115	86.1968	49.0751	22.8574	46.5764	50.4786	18.8092	37.2617
1/32	376.552	391.531	103.978	449.802	385.977	85.8104	447.887	472.312	105.453	246.624	191.115	77.4927	63.9109	22.8574	35.7645	77.2892	18.8092	24.3361
	MDC						MIP-1b						TARC
	sample 1			sample 2			sample 1			sample 2			sample 1			sample 2
dilution	read	expected	recovery%	read	expected	recovery%	read	expected	recovery%	read	expected	recovery%	read	expected	recovery%	read	expected	recovery%
1/2	360.534	356.362	98.8429	463.261	430.647	92.96	63.7445	61.8031	96.9544	31.5037	36.3263	115.308	14.122	11.0435	78.2009	14.2188	12.1305	85.3131
1/4	344.857	356.362	103.336	417.548	430.647	103.137	61.85	61.8031	99.9241	36.8217	36.3263	98.6546	10.3717	11.0435	106.478	12.4682	12.1305	97.2917
1/8	363.697	356.362	97.9834	411.134	430.647	104.746	59.8147	61.8031	103.324	40.6534	36.3263	89.356	8.63691	11.0435	127.864	9.70453	12.1305	124.998
1/16	426.872	356.362	83.4823	469.397	430.647	91.7448	62.6999	61.8031	98.5695	45.4693	36.3263	79.8919	5.43535	11.0435	203.18	8.94924	12.1305	135.548
1/32	466.902	356.362	76.325	582.389	430.647	73.945	66.8163	61.8031	92.497	49.9923	36.3263	72.6637	NaN	11.0435	#VALUE!	3.31964	12.1305	365.416
	MIP-1a						IL-17B						IL-17D
	sample 1			sample 2				sample 1		sample 2			sample 1			sample 2
dilution	read	expected	recovery%	read	expected	recovery%	read	expected	recovery%	read	expected	recovery%	read	expected	recovery%	read	expected	recovery%
1/2	17.2879	18.4075	106.476	14.5376	18.1499	124.848	10.8315	12.6822	117.086	26.0431	32.6932	125.535	47.5731	62.589	131.564	65.8141	74.4157	113.07
1/4	17.2565	18.4075	106.67	16.6415	18.1499	109.064	12.1183	12.6822	104.653	31.1455	32.6932	104.969	57.3352	62.589	109.163	72.4924	74.4157	102.653
1/8	20.6782	18.4075	89.0191	23.2707	18.1499	77.9947	15.0968	12.6822	84.0061	40.8908	32.6932	79.9523	82.8587	62.589	75.537	84.9406	74.4157	87.6091
1/16	28.3948	18.4075	64.8271	31.7751	18.1499	57.1199	16.7564	12.6822	75.6858	49.1105	32.6932	66.5706	85.6128	62.589	73.1071	96.1041	74.4157	77.4324
1/32	27.2741	18.4075	67.4908	38.6389	18.1499	46.9732	18.6986	12.6822	67.8245	54.8839	32.6932	59.5679	84.9696	62.589	73.6605	112.61	74.4157	66.0825
	IL-1RA									TSLP			IL-15
	sample 1			sample 2				sample 1			sample 2		sample 1			sample 2
dilution	read	expected	recovery%	read	expected	recovery%	read	expected	recovery%	read	expected	recovery%	read	expected	recovery%	read	expected	recovery%
1/2	404.487	602.152	148.868	452.049	457.583	101.224	0.614889	0.826046	134.341	0.707936	0.84986	120.048	16.7444	16.1354	96.3633	10.834	10.9569	101.134
1/4	416.378	602.152	144.617	454.145	457.583	100.757	0.713026	0.826046	115.851	0.870878	0.84986	97.5866	15.8227	16.1354	101.976	10.6948	10.9569	102.451
1/8	985.591	602.152	61.0955	466.554	457.583	98.077	1.15022	0.826046	71.8162	0.970766	0.84986	87.5453	15.8392	16.1354	101.87	11.3419	10.9569	96.6057
1/16	1002.23	602.152	60.0815	258.944	457.583	176.711	0.751761	0.826046	109.881	1.54938	0.84986	54.8516	15.4017	16.1354	104.764	12.2922	10.9569	89.1366
1/32	902.853	602.152	66.6943	282.732	457.583	161.843	1.05152	0.826046	78.5571	2.14162	0.84986	39.6829	16.5391	16.1354	97.5591	12.2484	10.9569	89.4558
	IL-16						IL12/IL-23p40						VEGF-A
	sample 1			sample 2			sample 1			sample 2			sample 1			sample 2
dilution	read	expected	recovery%	read	expected	recovery%	read	expected	recovery%	read	expected	recovery%	read	expected	recovery%	read	expected	recovery%
1/2	283.922	238.973	84.1684	400.919	343.813	85.7562	82.6784	80.5718	97.4521	76.9198	78.4078	101.934	2247.97	2485.33	110.559	484.583	637.416	131.539
1/4	213.261	238.973	112.056	320.397	343.813	107.308	78.7313	80.5718	102.338	76.0074	78.4078	103.158	2512.05	2485.33	98.9364	638.882	637.416	99.7704
1/8	219.734	238.973	108.755	310.123	343.813	110.863	80.3058	80.5718	100.331	82.2962	78.4078	95.2751	2695.97	2485.33	92.1869	788.781	637.416	80.8102
1/16	242.901	238.973	98.3829	372.097	343.813	92.3987	80.4288	80.5718	100.178	89.5144	78.4078	87.5924	2771.7	2485.33	89.6679	973.363	637.416	65.4859
1/32	261.928	238.973	91.2359	409.217	343.813	84.0173	78.2748	80.5718	102.935	94.988	78.4078	82.545	2843.34	2485.33	87.4088	1161.11	637.416	54.8973
	IL-7						IL-6			IL-6			IL-8			IL-6
	sample 1			sample 2			sample 1			sample 2			sample 1			sample 2
dilution	read	expected	recovery%	read	expected	recovery%	read	expected	recovery%	read	expected	recovery%	read	expected	recovery%	read	expected	recovery%
1/2	16.1681	15.4631	95.6398	9.44514	9.61975	101.849	279.463	273.567	97.8902	63.1974	73.1545	115.756	483.765	486.816	100.631	64.9251	82.0383	126.358
1/4	15.0321	15.4631	102.868	9.34439	9.61975	102.947	261.757	273.567	104.512	72.0972	73.1545	101.467	457.97	486.816	106.299	80.6287	82.0383	101.748
1/8	15.1892	15.4631	101.803	10.0697	9.61975	95.5314	279.482	273.567	97.8836	84.169	73.1545	86.9139	518.714	486.816	93.8506	100.561	82.0383	81.5805
1/16	15.6957	15.4631	98.5186	10.8323	9.61975	88.8062	299.37	273.567	91.381	107.169	73.1545	68.2609	548.046	486.816	88.8276	130.691	82.0383	62.7725
1/32	14.9777	15.4631	103.241	9.52055	9.61975	101.042	311.794	273.567	87.7399	117.431	73.1545	62.2959	556.75	486.816	87.4389	141.749	82.0383	57.8759
	TNF-a						MIP-3a						IL-27			IL-27
		sample 1			sample 2		sample 1			sample 2			sample 1			sample 2
dilution	read	expected	recovery%	read	expected	recovery%	read	expected	recovery%	read	expected	recovery%	read	expected	recovery%	read	expected	recovery%
1/2	2.47404	2.43811	98.5479	1.17851	1.54137	130.789	7.41113	7.94397	107.19	4.95182	5.00134	101	126.956	170.153	134.026	81.7848	125.039	152.888
1/4	2.26933	2.43811	107.438	1.58342	1.54137	97.3445	7.80941	7.94397	101.723	4.44579	5.00134	112.496	180.782	170.153	94.1205	119.454	125.039	104.676
1/8	2.57098	2.43811	94.8322	1.86218	1.54137	82.7724	8.61136	7.94397	92.2498	5.60641	5.00134	89.2075	202.721	170.153	83.9344	173.878	125.039	71.9118
1/16	2.43914	2.43811	99.9579	2.62289	1.54137	58.7661	10.5185	7.94397	75.5235	6.23918	5.00134	80.1602	235.7	170.153	72.1906	226.65	125.039	55.1683
1/32	3.20118	2.43811	76.163	2.66803	1.54137	57.7718	8.27045	7.94397	96.0524	9.22794	5.00134	54.1978	199.992	170.153	85.0798	351.459	125.039	35.5771
samples below assay LLOQ
	IL-21						IL-22						TNF-b
		sample 1			sample 2			sample 1			sample 2			sample 1			sample 2
dilution	read	expected	recovery%	read	expected	recovery%	read	expected	recovery%	read	expected	recovery%	read	expected	recovery%	read	expected	recovery%
1/2	1.13638	1.85678	163.394	1.64017	2.15528	131.406	0.917091	1.21669	132.669	0.557678	0.875334	156.96	0.21947	0.700635	319.239	0.334698	0.801461	239.458
1/4	2.012	1.85678	92.285	2.28659	2.15528	94.2574	1.31096	1.21669	92.8096	0.73536	0.875334	119.035	0.667693	0.700635	104.934	0.80381	0.801461	99.7078
1/8	2.42195	1.85678	76.6645	2.53909	2.15528	84.8841	1.42204	1.21669	85.56	1.33296	0.875334	65.6682	1.21474	0.700635	57.6777	1.26587	0.801461	63.3128
1/16	1.64819	1.85678	112.656	1.98091	2.15528	108.803	1.23483	1.21669	98.5314	1.1862	0.875334	73.7934	1.22989	0.700635	56.9671	1.63099	0.801461	49.1394
1/32	NaN	1.85678	NaN	1.40507	2.15528	153.393	0.96408	1.21669	126.203	2.8291	0.875334	30.9404	1.85745	0.700635	37.7203	1.35776	0.801461	59.028
	IL-4						IL-17A Gen.B						IL-31
		sample 1			sample 2			sample 1			sample 2			sample 1			sample 2
dilution	read	expected	recovery%	read	expected	recovery%	read	expected	recovery%	read	expected	recovery%	read	expected	recovery%	read	expected	recovery%
1/2	0.41611	0.518439	124.592	0.165799	0.194914	117.56	NaN	4.42089	NaN	2.00962	3.10922	154.717	NaN	1.44836	NaN	0.266901	1.29797	486.311
1/4	0.514151	0.518439	100.834	0.160435	0.194914	121.491	4.01899	4.42089	110	2.86658	3.10922	108.464	0.941542	1.44836	153.829	0.975497	1.29797	133.057
1/8	0.625055	0.518439	82.9428	0.258507	0.194914	75.3997	4.82279	4.42089	91.6666	4.45146	3.10922	NaN	1.95518	1.44836	74.0782	1.62044	1.29797	80.0997
1/16	0.536069	0.518439	96.7113	0.276351	0.194914	70.5312	2.77052	4.42089	159.569	2.28748	3.10922	69.8473	2.81809	1.44836	51.395	2.46349	1.29797	52.6882
1/32	0.379674	0.518439	136.548	0.396991	0.194914	49.0978	NaN	4.42089	NaN	NaN	3.10922	NaN	2.82452	1.44836	51.2781	2.48935	1.29797	52.1409
	IL-13						IL-1b						IL-2
		sample 1			sample 2			sample 1			sample 2			sample 1			sample 2
dilution	read	expected	recovery%	read	expected	recovery%	read	expected	recovery%	read	expected	recovery%	read	expected	recovery%	read	expected	recovery%
1/2	3.78362	3.91748	103.538	1.2543	1.98419	158.191	1.30613	1.13408	86.828	0.39151	0.445844	113.878	0.567886	0.614575	108.221	0.166677	0.158017	94.8043
1/4	4.05133	3.91748	96.6961	1.71776	1.98419	115.511	1.3037	1.13408	86.9898	0.302819	0.445844	147.231	0.698738	0.614575	87.955	NaN	0.158017	NaN
1/8	4.9663	3.91748	96.6961	2.98052	1.98419	66.5721	0.792426	1.13408	143.115	0.643202	0.445844	69.3162	0.5771	0.614575	106.494	0.149357	0.158017	105.798
1/16	5.85049	3.91748	66.9597	4.38707	1.98419	45.2282	1.39117	1.13408	81.5202	1.08546	0.445844	41.0742	0.748622	0.614575	82.0942	NaN	0.158017	NaN
1/32	8.98327	3.91748	43.6086	4.74121	1.98419	41.8499	0.715881	1.13408	158.418	1.35862	0.445844	32.816	1.11312	0.614575	55.2118	NaN	0.158017	NaN
	IFN-r						IL-10						IL-12p70
		sample 1			sample 2			sample 1			sample 2			sample 1			sample 2
dilution	read	expected	recovery%	read	expected	recovery%	read	expected	recovery%	read	expected	recovery%	read	expected	recovery%	read	expected	recovery%
1/2	1.83361	1.46187	79.7261	0.463868	0.457481	98.6232	1.0908	1.21264	111.17	NaN	0.661626	NaN	0.931025	0.906706	97.3879	0.256217	0.225709	88.093
1/4	1.49714	1.46187	97.6436	0.621875	0.457481	73.5648	1.18947	1.21264	101.948	0.497435	0.661626	133.008	0.813482	0.906706	111.46	0.176872	0.225709	127.612
1/8	1.05484	1.46187	138.586	0.286701	0.457481	159.567	1.35765	1.21264	89.3188	0.825818	0.661626	80.1177	0.975611	0.906706	92.9373	0.244039	0.225709	92.489
1/16	2.91629	1.46187	50.1276	0.573446	0.457481	79.7775	1.64819	1.21264	73.5741	1.18336	0.661626	55.911	1.25561	0.906706	72.2123	0.400224	0.225709	56.3957
1/32	0.463868	1.46187	315.147	NAN	0.457481	NaN	1.32186	1.21264	91.7372	NaN	0.661626	NaN	0.580965	0.906706	156.069	0.163323	0.225709	138.198
	IL-3						GM-CSF						IL-17A
	sample 1			sample 2				sample 1			sample 2			sample 1			sample 2
dilution	read	expected	recovery%	read	expected	recovery%	read	expected	recovery%	read	expected	recovery%	read	expected	recovery%	read	expected	recovery%
1/2	NaN	12.0543	NaN	NaN	11.9431	NaN	0.317936	0.563416	177.211	0.214009	0.829237	387.477	1.53863	4.07363	264.757	2.27362	4.70454	206.918
1/4	8.46163	12.0543	142.459	9.02906	11.9431	132.274	0.598353	0.563416	94.1611	0.652444	0.829237	127.097	3.68173	4.07363	110.645	4.23077	4.70454	111.198
1/8	15.647	12.0543	77.0391	14.8572	11.9431	80.3862	0.528479	0.563416	106.611	1.00603	0.829237	82.4267	7.00054	4.07363	58.1902	7.60923	4.70454	61.8267
1/16	28.5335	12.0543	42.2462	35.709	11.9431	33.4457	0.328644	0.563416	171.437	0.772235	0.829237	107.381	8.85515	4.07363	46.003	8.93397	4.70454	52.659
1/32	19.2042	12.0543	62.7694	41.3218	11.9431	28.9027	NaN	0.563416	NaN	0.659635	0.829237	125.712	5.3585	4.07363	76.0218	7.33241	4.70454	64.1609
	IL-9						IL-5						IL-23
		sample 1			sample 2			sample 1			sample 2			sample 1			sample 2
dilution	read	expected	recovery%	read	expected	recovery%	read	expected	recovery%	read	expected	recovery%	read	expected	recovery%	read	expected	recovery%
1/2	0.113381	0.0705889	62.2583	0.0895601	0.114705	128.076	0.185365	0.765449	412.942	0.284697	0.88614	311.257	NaN		NaN	NaN		NaN
1/4	NaN	0.0705889	NaN	0.13985	0.114705	82.0201	0.699723	0.765449	109.393	0.501034	0.88614	176.862	NaN		NaN	NaN		NaN
1/8	0.0277971	0.0705889	253.943	NaN	0.114705	NaN	0.831175	0.765449	92.0924	1.27125	0.88614	69.7064	NaN		NaN	NaN		NaN
1/16	NaN	0.0705889	NaN	0.690822	0.114705	16.6041	1.32062	0.765449	57.9614	1.09856	0.88614	80.6635	NaN		NaN	NaN		NaN
1/32	NaN	0.0705889	NaN	0.290516	0.114705	39.4832	0.950202	0.765449	80.5565	0.830961	0.88614	106.64	NaN		NaN	NaN		NaN
	IL-17A/F						IL-1a						IL-17C
		sample 1			sample 2			sample 1			sample 2			sample 1			sample 2
dilution	read	expected	recovery%	read	expected	recovery%	read	expected	recovery%	read	expected	recovery%	read	expected	recovery%	read	expected	recovery%
1/2	NaN		NaN	NaN		NaN	NaN		NAN	NaN		NaN	NaN		NaN	NaN		NaN
1/4	NaN		NaN	NaN		NaN	NaN		NAN	NaN		NaN	NaN		NaN	NaN		NaN
1/8	1.57374		NaN	NaN		NaN	0.220644		NAN	1.21278		NaN	NaN		NaN	NaN		NaN
1/16	NaN		NaN	NaN		NaN	1.07624		NAN	8.37304		NaN	NaN		NaN	NaN		NaN
1/32	NaN		NaN	NaN	NAN	NaN	2.99734		NAN	12.3942		NaN	NaN		NaN	NaN		NaN

## Sheet: spiking
spiking validation
(10 ul calibrator + 40 ul SF)/4 diluted in assay diluent, read results are dilution factor (4) corrected.
2 synovial fluid samples (S1, S2), 3 caliborators with high, medium, low concentrations for each cytokine (C1, C2, C3)
	Eotaxin			Eotaxin-3			IL-8			IP-10			mcp-1			mcp-4			MDC			MIP-1a
samples	read	expected	recovery%	read	expected	recovery%	read	expected	recovery%	read	expected	recovery%	read	expected	recovery%	read	expected	recovery%	read	expected	recovery%	read	expected	recovery%
S1+C1	511.307	104.033	81.3856	657.998	232.537	141.36	10279	3652.8	142.146	744.028	197.567	106.215	461.607	129.324	112.064	100.497	43.2181	172.018	1684.72	736.539	174.876	171.897	54.477	126.767
S1+C2	65.9188	17.6449	107.07	75.6423	18.3257	96.9072	1738.24	394.578	90.7994	398.402	85.7606	86.1046	417.818	96.53	92.4135	27.6354	7.11981	103.053	441.677	102.444	92.7775	28.6387	6.8728	95.9934
S1+C3	45.3569	11.6486	102.728	20.3073	4.61578	90.9187	924.948	187.715	81.1787	376.132	78.4223	83.3987	425.701	94.4954	88.7904	20.2102	4.59753	90.9942	340.796	72.0282	84.5411	15.6338	3.73428	95.5438
S2+C1	230.826	100.905	174.858	791.163	230.834	116.706	10279.7	3648.1	141.954	618.077	196.456	127.14	248.643	73.0842	117.573	87.4189	42.4084	194.047	1722.02	751.396	174.538	145.173	54.4255	149.96
S2+C2	55.2084	14.5169	105.179	71.7311	16.6229	92.6956	1485.51	389.874	104.981	450.974	84.6499	75.0819	229.047	40.2907	70.3624	20.3219	6.31016	124.204	605.613	117.301	77.4761	30.1918	6.82128	90.3728
S2+C3	33.4153	8.52057	101.996	10.7513	2.91297	108.376	881.917	183.011	83.0059	389.733	77.3116	79.3482	195.546	38.256	78.2548	15.5666	3.78788	97.3337	411.857	86.8851	84.3838	16.3856	3.68276	89.9022
	MIP-1b			TARC			TNF-b			VEGF-A			IL-8			TNF-a			IFN-r			IL-21
samples	read	expected	recovery%	read	expected	recovery%	read	expected	recovery%	read	expected	recovery%	read	expected	recovery%	read	expected	recovery%	read	expected	recovery%	read	expected	recovery%
S1+C1	274.476	63.4317	92.4403	213.389	82.9099	155.416	99.2703	38.6406	155.699	2628.08	576.958	87.8142	428.826	128.461	119.826	77.8323	19.4946	100.188	335.015	131.225	156.679	63.0793	45.9278	291.238
S1+C2	77.0692	15.6337	81.1411	26.6944	7.20501	107.963	6.45342	2.36469	146.57	2223.83	501.358	90.179	321.935	99.2238	123.284	6.228	1.68135	107.987	23.6977	9.12219	153.976	6.31534	3.23258	204.745
S1+C3	53.2048	12.4119	93.3146	10.4916	2.27788	86.8459	0.675871	0.176416	104.408	2453.36	497.153	81.0568	325.686	97.3921	119.615	1.83196	0.504835	110.228	4.40898	1.00061	90.7792	1.0436	0.413244	158.391
S2+C1	230.826	58.3363	101.091	222.516	83.1273	149.432	61.5732	38.6608	251.153	1082.46	207.375	76.6312	172.249	47.5057	110.318	63.0778	19.3153	122.486	203.769	130.962	257.079	51.6854	45.9875	355.903
S2+C2	55.2084	10.5383	76.3531	30.1627	7.42241	98.4317	5.73108	2.38486	166.451	626.184	131.775	84.1765	63.0814	18.2683	115.839	5.82394	1.502	103.161	17.3233	8.85985	204.577	5.37444	3.29228	245.032
S2+C3	33.4153	7.31659	87.5837	12.6834	2.49528	78.6942	0.211095	0.196581	372.497	0.315952	127.57	161506	52.0123	16.4365	126.405	1.1601	0.325486	112.227	1.80881	0.738274	163.262	1.29264	0.472945	146.35
	IL-17A/F			IL-17B			IL-17C			IL-17D			IL-1RA			IL-3			IL-9			TSLP
samples	read	expected	recovery%	read	expected	recovery%	read	expected	recovery%	read	expected	recovery%	read	expected	recovery%	read	expected	recovery%	read	expected	recovery%	read	expected	recovery%
S1+C1	1068.85	306.398	114.665	195.618	85.8911	175.63	240.21	134.027	223.183	656.586	388.472	236.661	499.376	161.604	129.445	330.855	160.285	193.783	135.508	78.7394	232.428	98.303	28.4512	115.769
S1+C2	46.8619	16.6958	142.51	19.0006	6.9661	146.65	9.13904	7.67805	336.055	96.6038	36.3834	150.65	353.274	122.574	138.786	24.0202	11.143	185.561	5.01231	4.56171	364.04	4.68899	1.90923	162.87
S1+C3	1.96473	0.285801	58.1863	13.2037	2.61351	79.175	NaN	0.137411	NaN	70.9517	12.8618	72.5105	387.611	120.522	124.375	7.92161	2.61092	131.838	0.206108	0.0817063	158.57	0.86257	0.191381	88.7493
S2+C1	1215.1	306.398	100.863	338.526	89.8933	106.217	551.562	134.027	97.1981	1752.25	390.837	89.2197	147.027	132.69	360.997	646.704	160.263	99.126	356.355	78.7482	88.3929	133.597	28.4559	85.1993
S2+C2	79.301	16.6958	84.2146	20.6088	10.9683	212.886	38.0577	7.67805	80.699	102.934	38.7487	150.577	18.483	93.6601	2026.95	50.8307	11.1208	87.512	21.6686	4.57053	84.3715	8.163	1.914	93.7889
S2+C3	1.75779	0.285801	65.0364	32.0865	6.6157	82.4734	NaN	0.137411	NaN	83.361	15.2272	73.0662	155.397	91.6084	235.804	7.83215	2.58868	132.208	0.147808	0.0905295	244.992	1.08688	0.196144	72.1859
	GM-CSF			IL-15			IL-16			IL-17A			IL-1a			IL-5			IL-7				IL12/IL-23p40
samples	read	expected	recovery%	read	expected	recovery%	read	expected	recovery%	read	expected	recovery%	read	expected	recovery%	read	expected	recovery%	read	expected	recovery%	read	expected	recovery%
S1+C1	181.331	55.335	122.064	144.107	52.9716	147.034	556.694	202.086	145.204	984.253	327.855	133.24	27.7318	27.6345	398.596	130.738	43.9866	134.579	490.944	145.822	118.809	689.078	200.952	116.649
S1+C2	11.0679	3.56838	128.963	20.5697	5.69552	110.756	197.772	55.5895	112.431	59.1122	21.1747	143.285	0.477375	1.30923	1097.02	7.53678	2.89948	153.884	39.7697	11.7524	118.205	99.7456	27.8236	111.578
S1+C3	0.436367	0.164734	151.005	14.5036	3.27074	90.205	201.729	47.9597	95.0971	4.28301	1.13512	106.012	NaN		NaN	0.441217	0.197304	178.873	13.6267	3.22881	94.7791	71.7701	16.291	90.7956
S2+C1	126.531	55.3882	175.097	105.673	51.9359	196.59	940.737	223.054	94.8421	638.908	327.982	205.339	18.8164	27.6345	587.456	66.1396	44.0108	266.169	313.388	144.653	184.632	571.523	200.519	140.34
S2+C2	11.3405	3.62154	127.738	17.8819	4.65981	104.236	348.064	76.5575	87.981	54.929	21.3009	155.116	0.906595	1.30923	577.647	7.20071	2.92362	162.407	37.4431	10.5838	113.065	114.582	27.3908	95.6202
S2+C3	0.125183	0.217899	696.257	0.332226	2.23503	2690.98	NaN	68.9277	NaN	1.48621	1.2613	339.469	0.721285	0.024339	13.4976	0.148658	0.221442	595.845	0.745883	2.06013	1104.8	1.33138	15.8582	4764.46
	IFN-r			IL-10			IL-12p70			IL-13			IL-1b			IL-2			IL-4			IL-6
samples	read	expected	recovery%	read	expected	recovery%	read	expected	recovery%	read	expected	recovery%	read	expected	recovery%	read	expected	recovery%	read	expected	recovery%	read	expected	recovery%
S1+C1	265.758	73.7	110.928	68.156	19.2294	112.855	95.5025	26.5128	111.046	94.8611	26.4937	111.716	111.896	29.795	106.509	310.847	76.1116	97.941	54.0249	14.709	108.905	308.108	93.756	121.718
S1+C2	17.1824	5.00684	116.558	4.71496	1.417	120.213	6.14592	1.88288	122.545	9.63033	2.28357	94.8489	7.43408	2.08658	112.271	17.7357	4.85123	109.412	3.35203	1.03455	123.454	177.244	71.9631	162.404
S1+C3	1.70573	0.360154	84.4574	1.0436	0.261357	100.175	0.568562	0.206154	145.035	3.10817	0.81551	104.95	1.09884	0.255947	93.1704	0.730498	0.201765	110.481	0.415273	0.117992	113.653	180.203	54.752	121.534
S2+C1	249.556	73.4992	117.808	49.3055	19.0916	154.884	93.7084	26.3766	112.59	91.7394	26.107	113.831	109.041	29.6574	108.793	301.243	76.0203	100.942	49.0534	14.6443	119.415	187.607	53.6734	114.438
S2+C2	17.9527	4.80596	107.081	4.19106	1.27914	122.083	6.69608	1.74669	104.341	8.50239	1.89691	89.2413	8.23582	1.94894	94.6565	21.395	4.75992	88.9912	3.43819	0.969846	112.832	59.1767	31.8806	215.494
S2+C3	0.603853	0.159277	105.507	0.505491	0.123493	97.721	0.291985	0.0699547	95.8333	1.12952	0.428854	151.872	0.503847	0.1183	93.917	0.35167	0.110453	125.632	0.173426	0.0532872	122.905	49.0322	14.6695	119.672
	IL-22			IL-23			IL-27			IL-31			MIP-3a
samples	read	expected	recovery%	read	expected	recovery%	read	expected	recovery%	read	expected	recovery%	read	expected	recovery%
S1+C1	88.3827	26.4686	119.791	298.036	217.07	291.334	2668.42	846.732	126.926	145.574	44.8837	123.329	60.6955	25.0108	164.828
S1+C2	6.1039	1.92306	126.022	9.07943	13.6344	600.67	281.83	80.3837	114.088	8.27431	3.19618	154.511	9.99578	2.88252	115.349
S1+C3	1.29081	0.267698	82.9547	nan	0.211452	NaN	147.932	34.7453	93.9496	1.20058	0.329517	109.786	6.84806	1.61339	94.2391
S2+C1	59.5465	26.4003	177.343	243.353	217.07	356.798	1928.54	837.71	173.75	107.038	44.8536	167.617	45.9288	24.4223	212.697
S2+C2	4.48589	1.85479	165.389	11.1311	13.6344	489.955	240.082	71.3609	118.894	7.10333	3.1661	178.288	7.41775	2.29399	123.703
S2+C3	0.477747	0.199425	166.972	nan	0.211452	NaN	86.2951	25.7225	119.23	0.782719	0.299439	153.025	3.9158	1.02486	104.69
