# Supplementary material for: Truncated lubricin glycans in osteoarthritis stimulate the synoviocyte secretion of VEGFA, IL-8, and MIP-1α: Interplay between O-linked glycosylation and inflammatory cytokines
Source: Front Mol Biosci. 2022 Sep 21;9:942406. doi: 10.3389/fmolb.2022.942406 (PMC9532613; doi:10.3389/fmolb.2022.942406)
Supplement: Supplementary file 4 [file Table1.XLSX]

## Sheet: sf
unit: pg/mL
HIGLIGHT REGION: result below LLQD
nr	IL-17A Gen.B	IL-21	IL-27	MIP-3a	IL-10	IL-1b	IL-2	IL-6	IL-8	TNF-a	IL-17B	IL-17D	IL-1RA	IL-3	TSLP	IL-15	IL-16	IL-17A	IL-7	IL12/IL-23p40	VEGF-A	Eotaxin	Eotaxin-3	IL-8	IP-10	MCP-1	MCP-4	MDC	MIP-1a	MIP-1β	TARC	IL-22	IL-23	IL-31	IFN-γ	IL-12p70	IL-13	IL-4	IL-17A/F	IL-17C	IL-9	GM-CSF	IL-1a	IL-5	TNF-β
CONTROL SF
1	NaN	NaN	22.2312	55.6975	0.46906	2.80728	0.983916	11.0097	727.54	2.09432	70.028	348.573	991.564	12.5119	1.49513	21.5736	1198.09	1.1975	2.97669	60.1254	529.233	44.67	3.9842	3710.44	325.18	211.85	18.2123	188.375	11.6033	12.1835	21.1499	1.9832	15.4212	0.0349123	NaN	0.0482347	4.81996	0.0271565	NaN	0.871164	0.159409	0.314416	1.1012	NaN	NaN
2	NaN	NaN	103.504	1516.85	3.11842	32.4162	10.4123	6773.13	5720.38	7.62426	30.4797	1120.4	18677.8	22.1562	15.3691	18.079	5274.54	1.95563	4.07298	25.5147	1141.52	66.4986	7.19679	49647.3	164.138	385.732	18.3886	204.605	13.8131	12.1683	30.8481	2.35227	NaN	0.153783	57.5936	41.347	25.8254	17.3758	1.65012	9.46877	1.14145	0.860393	0.628587	0.565723	0.597389
3	8.11059	4.03615	175.744	17.4993	1.01635	0.544113	2.04551	14.2301	13.2428	1.25644	19.2615	290.049	170.731	26.1954	1.35952	11.0823	522.363	2.61672	0.9388	26.9393	55.0563	43.8259	15.6613	1068.12	466.402	84.0371	42.6767	98.1169	19.966	15.7778	14.1651	1.38709	31.722	1.15028	6.22912	1.85343	19.6123	0.9551	3.79874	6.6993	1.10519	0.519265	1.45083	0.898238	0.824631
OA SF Nr	IL-17A Gen.B	IL-21	IL-27	MIP-3a	IL-10	IL-1b	IL-2	IL-6	IL-8	TNF-a	IL-17B	IL-17D	IL-1RA	IL-3	TSLP	IL-15	IL-16	IL-17A	IL-7	IL12/IL-23p40	VEGF-A	Eotaxin	Eotaxin-3	IL-8	IP-10	MCP-1	MCP-4	MDC	MIP-1a	MIP-1β	TARC	IL-22	IL-23	IL-31	IFN-γ	IL-12p70	IL-13	IL-4	IL-17A/F	IL-17C	IL-9	GM-CSF	IL-1a	IL-5	TNF-β
1	3.42574	0.299858	81.7438	6.1221	0.273883	0.656729	1.03974	64.6893	24.0315	1.09113	20.9975	146.27	194.255	NaN	1.39152	26.311	352.162	1.15949	7.75594	87.094	441.785	32.8435	0.732546	NaN	733.374	354.378	14.4873	498.337	19.5221	45.1647	17.7654	0.704755	NaN	NaN	1.88796	0.197941	0.992788	0.202205	NaN	NaN	0.320046	0.246089	NaN	NaN	0.00898616
2	3.83035	NaN	47.6548	6.25932	0.370307	0.718504	0.794042	30.4101	92.2307	1.07229	47.4046	169.024	424.6	1.24834	0.87932	20.1803	351.945	0.511227	7.39796	38.7963	448.121	32.579	1.13341	1323.84	243.986	651.501	7.46686	290.139	31.9949	72.668	13.6077	0.633358	NaN	0.0150011	0.555724	0.099137	1.62472	0.118927	1.33814	NaN	0.159409	0.0750917	NaN	NaN	NaN
3	2.01581	1.3446	80.9613	3.58638	0.223757	0.462803	0.794042	46.6114	36.8935	0.86136	23.4593	109.706	299.885	NaN	1.01126	19.4222	768.745	1.38736	5.35161	107.45	404.501	44.3893	1.53242	NaN	333.937	250.183	20.7636	312.016	14.7789	60.2215	29.0232	0.941457	NaN	0.0481588	NaN	NaN	0.59483	0.0170298	NaN	0.00543791	0.332345	0.143532	NaN	NaN	0.0462801
4	NaN	NaN	26.4084	4.88594	0.337194	0.329757	0.746262	13.9173	41.316	0.917429	57.4526	113.328	291.881	7.00972	1.0522	23.8824	1243.83	1.4253	0.892039	94.4908	414.56	52.4006	4.06287	NaN	2676.19	290.561	18.106	615.606	45.9961	78.7686	14.8565	0.862755	NaN	NaN	25.2522	0.0148325	0.49729	0.0426738	NaN	NaN	1.63547	0.0579675	NaN	0.0601363	0.189976
5	2.19442	NaN	87.9898	5.94951	0.2377	0.1546	0.917954	28.97	12.6772	1.23277	51.9469	148.907	147.342	0.213668	1.09301	13.5946	530.337	0.645114	4.63988	73.9705	194.299	38.8133	NaN	469.08	428.607	246.276	19.9005	557.093	9.56238	37.6048	27.8686	0.433809	NaN	NaN	NaN	0.129074	NaN	0.0230801	NaN	NaN	0.0970817	NaN	NaN	NaN	NaN
6	NaN	0.747794	66.8011	6.91817	0.196108	0.1503	0.739456	39.7735	14.3745	0.707936	71.5594	139.063	178.453	1.777	0.703648	17.2062	202.959	1.4822	4.84504	69.4518	280.385	30.4856	2.64332	377.636	527.945	189.731	9.07797	295.421	12.0787	37.498	13.6386	0.116525	NaN	0.114225	NaN	NaN	1.16892	0.0584638	NaN	NaN	0.283106	0.271715	NaN	NaN	0.234953
7	11.6691	9.59425	184.739	16.0613	1.23443	1.79609	1.1169	269.009	491.627	2.36557	13.6367	49.5978	505.882	13.0257	1.51102	20.7067	297.3	3.97219	5.70113	98.5281	2608.67	50.4573	22.3728	1561.23	429.039	599.182	20.0346	467.123	17.8896	77.4507	10.2722	2.61276	NaN	1.36598	2.3892	0.80333	4.43396	0.483773	0.222892	NaN	0.344638	0.220458	NaN	0.52428	0.702951
8	1.47435	1.17203	75.4719	4.42615	0.255734	12.4864	0.883389	35.391	43.9771	0.950198	49.8249	191.222	254.523	0.954235	1.09301	20.6975	387.345	1.78533	4.99556	123.145	630.165	47.5304	2.95948	604.04	543.682	489.337	11.7566	412.387	30.6275	62.5287	19.0776	1.82117	NaN	0.16696	0.736867	0.18499	1.58816	0.0230801	1.12902	NaN	0.473373	NaN	NaN	NaN	0.198158
9	0.147587	NaN	80.1784	3.30926	0.253724	0.22073	1.01878	7.69809	12.2871	0.703306	20.1782	143.169	78.9701	3.92071	0.961952	15.213	192.897	0.912166	4.83136	54.2549	336.915	31.1896	1.61205	NaN	246.802	170.987	3.23474	286.26	6.12876	20.0715	12.399	NaN	NaN	0.173547	0.222209	0.0736051	0.111842	NaN	NaN	NaN	0.0594214	NaN	NaN	NaN	0.0956902
10	1.47435	NaN	280.875	6.98486	0.273883	0.212005	0.688577	12.9151	15.6176	1.1477	19.9326	112.789	439.004	8.38185	1.3114	14.6805	498.333	1.12148	5.48864	98.5039	327.337	69.6973	12.9518	NaN	449.547	189.931	76.7784	823.313	16.9834	69.3456	26.8754	0.854874	NaN	NaN	1.38887	0.0524491	NaN	0.0395454	NaN	NaN	0.491719	0.0836512	NaN	NaN	0.169511
11	2.43136	NaN	159.942	8.43204	0.561092	0.590646	1.20157	22.3791	69.1525	2.32674	9.3174	68.9063	544.327	4.84283	1.31943	22.0158	1746.19	2.56012	1.88626	288.665	320.026	36.4623	0.812906	948.354	7719.64	309.464	12.0273	418.983	NaN	44.5489	88.7361	1.08269	NaN	0.259098	2.28352	0.107676	1.93315	0.0873702	NaN	NaN	0.399881	0.374182	NaN	0.305849	0.556758
12	1.89625	NaN	125.017	9.42015	0.608722	1.90575	0.904115	204.208	109.01	1.69486	24.2154	923.714	1016.17	8.82223	1.60607	23.1475	875.668	1.29246	5.76284	65.6582	501.811	76.9073	11.4004	1911.52	1226.68	872.063	51.4922	477.557	24.5006	66.3999	35.9353	1.13748	NaN	NaN	3.02475	0.516436	2.13908	0.278033	NaN	0.910757	0.473373	0.0579675	2.57793	0.376558	0.12443
13	4.00303	NaN	58.0687	1.53185	0.292141	0.177256	0.804311	60.4097	7.44481	0.712567	23.41	136.508	82.2784	4.48176	1.55861	13.1161	159.473	1.08345	11.7559	58.7724	366.999	33.5795	1.13341	NaN	476.315	296.337	13.3323	365.796	9.40631	38.7683	24.4222	0.288633	NaN	NaN	NaN	0.060896	NaN	0.105815	NaN	NaN	0.295427	0.0922092	NaN	NaN	NaN
14	NaN	NaN	90.3258	10.2624	0.345446	0.664724	1.02576	10.2088	109.367	1.10055	52.7829	103.853	1378.51	14.0335	0.87932	19.9123	414.005	0.683318	3.03784	51.7667	597.571	29.1686	3.43291	16.1882	474.044	348.306	11.5742	464.098	44.9424	85.2687	23.3533	NaN	NaN	NaN	0.0211578	NaN	0.263918	0.040587	4.50596	NaN	0.122066	0.143532	NaN	NaN	NaN
15	NaN	NaN	19.7048	3.58638	0.378628	0.646456	1.04674	70.1785	103.047	0.712567	83.7335	111.632	292.72	3.12661	1.73997	18.385	290.456	1.89888	5.12562	56.9122	588.59	39.5516	3.74806	543.041	286.361	525.559	6.48716	445.513	25.8561	61.5891	15.305	2.37529	NaN	0.153783	NaN	0.254227	1.23476	0.148667	0.547326	NaN	0.233745	0.647221	NaN	0.200111	0.128532
16	4.8038	NaN	140.259	1.55594	0.166869	0.408917	0.597772	2.98426	7.21047	0.409859	14.5142	98.2389	228.035	6.69268	1.51896	10.657	348.781	0.759668	3.28941	32.6623	220.118	55.6487	2.7224	NaN	258.621	189.334	24.4512	231.309	9.79355	19.2907	25.8156	0.361416	NaN	0.0680026	NaN	NaN	NaN	NaN	NaN	0.0441338	0.252271	0.254631	NaN	NaN	NaN
17	0.215638	0.490767	80.9613	2.67377	0.18241	0.341974	0.746262	5.77036	4.59799	1.1194	21.5714	224.428	360.479	12.8979	0.86272	14.2689	591.134	1.23549	7.46678	63.6528	339.202	33.3174	5.94588	282.068	286.304	190.35	16.9495	311.478	12.1456	25.1591	31.3429	0.673048	NaN	NaN	0.478366	0.069364	NaN	0.0271565	0.707197	NaN	0.399881	NaN	NaN	0.0083815	0.22678
18	NaN	1.7179	95.7639	4.97661	0.32485	0.402201	0.790621	79.3796	59.9205	0.680173	100.302	55.4364	582.269	11.1945	1.48718	15.0262	329.273	2.31472	6.07841	71.989	871.061	54.9192	0.812906	NaN	183.968	915.214	22.9303	376.956	51.463	98.4601	16.2748	0.609513	NaN	0.436458	NaN	0.306387	1.62472	0.229237	NaN	0.910757	0.320046	0.459534	NaN	0.0197904	0.210428
19	6.88818	5.02468	131.888	5.4064	0.30437	0.181585	0.708893	3.78704	13.2729	0.77288	54.9911	69.364	101.794	9.54024	1.1337	14.0536	302.44	3.06913	6.68274	37.7337	402.704	34.775	1.05341	689.219	342.444	227.37	10.7316	430.4	5.38184	17.4133	14.6259	1.62777	NaN	0.901697	NaN	0.202261	1.57592	0.121119	NaN	NaN	0.258443	0.0836512	NaN	0.270554	0.398103
20	1.41358	0.747794	101.185	4.55602	0.318694	0.224006	0.624567	15.6627	18.2974	0.926787	20.4403	114.871	113.69	0.624828	1.22281	15.465	249.972	1.67172	4.86556	163.576	313.629	66.0595	7.11869	NaN	1087.7	227.285	35.7416	346.427	14.6604	32.3759	92.1461	NaN	NaN	0.114225	NaN	NaN	NaN	0.00433796	NaN	0.792011	0.363066	0.134981	NaN	NaN	0.108013
21	2.60824	2.05118	49.2644	8.71712	0.213845	0.147078	0.654824	29.8919	18.7778	0.62939	46.9375	83.4296	168.844	2.9176	1.27119	15.6329	403.745	1.52012	3.86835	55.4627	372.031	48.7546	2.00948	NaN	298.274	276.066	12.2059	393.136	15.1892	52.6291	11.8975	0.617464	NaN	0.265674	NaN	0.0651275	1.29968	0.0971144	0.386104	NaN	0.171828	0.194822	NaN	NaN	0.128532
22	6.55282	5.75494	177.995	10.6246	0.454223	0.468432	0.797464	53.0457	60.9953	1.11469	50.5933	59.2349	343.943	10.7891	2.32936	17.0575	503.605	4.49808	3.58893	112.141	634.942	28.8912	4.06287	925.607	522.46	188.944	13.7926	615.934	21.215	49.6546	14.1562	1.48815	NaN	0.796957	NaN	0.468134	1.79256	0.0992862	0.112211	NaN	0.1283	0.271715	NaN	0.423774	0.593327
23	NaN	NaN	33.02	7.36538	0.454223	0.404439	0.72586	38.5641	55.945	1.06759	22.1456	98.6232	281.782	0.624828	1.38353	21.1864	469.817	1.50116	3.30982	95.3128	606.498	48.3932	5.78929	NaN	881.62	672.727	22.7128	534.568	31.3713	37.4382	24.5854	0.198984	NaN	NaN	1.02293	NaN	0.793153	0.0971144	NaN	1.14853	0.418271	0.100766	NaN	NaN	0.0214595
24	5.25806	NaN	82.526	2.19958	0.155297	1.04785	0.708893	15.5996	10.6839	0.551228	44.437	133.335	175.5	9.96235	0.812764	18.8576	308.275	0.912166	4.1071	63.5078	366.861	33.6319	NaN	NaN	266.261	208.101	10.5875	333.217	12.6733	44.3489	13.4221	NaN	NaN	0.028282	NaN	NaN	NaN	0.0081563	NaN	NaN	0.412143	0.0750917	0.375671	NaN	0.0545318
25	NaN	NaN	54.0764	3.58638	0.271861	0.591783	0.81802	67.0701	97.1202	1.32756	17.6433	119.423	462.807	NaN	7.24014	24.1761	874.108	2.39026	6.54532	136.909	247.355	27.2609	NaN	729.511	1151.11	456.576	12.6459	341.578	16.9292	65.5277	13.3293	0.513871	NaN	0.0944264	NaN	0.639739	1.92154	0.251878	NaN	0.2005	NaN	NaN	NaN	0.124089	0.149031
26	1.83632	1.06744	80.1784	2.94433	0.786842	0.286596	0.804311	80.5977	53.0706	0.875364	48.3557	126.143	62.3621	NaN	0.59315	16.0896	287.961	1.12148	5.58459	83.1784	651.309	42.4044	3.59053	NaN	371.299	376.069	13.5845	410.455	20.452	40.1973	22.7338	0.720595	NaN	0.00834465	0.273173	NaN	1.27382	0.0755294	NaN	11.2376	0.252271	NaN	NaN	NaN	0.202249
27	7.05553	6.44729	159.188	8.63816	0.46906	0.759811	1.00831	227.402	72.4769	1.48455	50.5432	110.707	223.275	164.162	1.37553	22.3933	393.021	6.12879	8.12794	71.0466	470.383	44.3425	1.2932	716.231	804.959	216.232	16.8388	333.535	15.6497	45.8995	19.0776	1.49591	NaN	0.980221	3.76895	0.60887	2.02536	0.465079	0.707197	3.25823	0.221383	0.459534	NaN	0.607198	0.577076
28	1.77629	3.24914	108.133	8.99994	0.277931	0.300955	0.824882	35.3216	24.9144	0.791476	44.2205	82.5106	209.652	13.0257	1.83398	16.6483	468.528	1.53908	4.03204	59.6422	391.857	50.4573	3.51173	NaN	321.175	272.107	14.3256	433.321	19.2227	61.1483	12.4782	0.449851	NaN	0.252521	0.349902	0.141945	1.3254	0.146454	NaN	NaN	0.146977	0.100766	NaN	NaN	0.149031
29	4.11792	NaN	119.659	4.08777	1.13985	1.50666	2.87393	13.2106	473.408	2.63318	5.64728	155.503	761.386	NaN	0.928971	23.4415	525.8	0.874065	5.46123	69.7901	219.363	53.4485	2.80146	1219.59	16874.3	828.958	38.1714	409.895	NaN	37.9421	44.278	2.40596	NaN	0.127416	21.0576	0.060896	3.1537	0.0595243	NaN	144.718	0.320046	0.536328	NaN	0.0370275	0.136734
30	1.47435	2.8013	87.9898	7.08461	0.345446	0.490974	0.794042	21.0237	72.5064	1.01587	185.24	224.349	165.728	14.5283	1.48718	19.1168	384.78	3.50211	3.96382	49.4478	693.789	36.8162	4.14152	902.521	346.12	268.436	12.5586	438.798	27.3297	61.0887	14.1252	0.553775	NaN	0.469267	NaN	0.11195	1.72117	0.142032	NaN	0.712907	0.30774	0.314416	NaN	0.335293	0.613636
31	6.27264	0.783822	31.3744	4.81311	0.395319	0.306485	0.759889	20.3665	54.7343	0.86136	28.6301	119.346	358.619	183.522	7.35211	15.5209	608.595	1.15949	2.99708	78.3205	727.393	24.6505	5.3192	654.536	164.083	303.876	9.44241	295.313	23.9364	43.5643	17.8459	1.15312	NaN	0.00166421	NaN	0.0482347	0.880183	0.0353923	NaN	NaN	0.053116	0.263173	NaN	0.0601363	0.0874694
32	0.67041	2.18314	88.7688	9.09373	13.1284	1.19494	1.0118	166.451	183.29	1.05817	7.45338	65.0949	409.897	314.136	1.38353	30.5074	810.969	3.1068	7.52873	101.333	1131.2	54.8762	11.1674	2307.47	717.384	655.56	17.3884	425.861	30.7023	132.992	22.6976	1.8675	NaN	0.298543	NaN	0.223888	3.17404	0.275753	NaN	NaN	0.270779	0.271715	NaN	0.153285	0.369588
33	NaN	1.44721	77.8271	7.00151	0.335134	1.02691	0.671683	45.4774	74.8675	1.01587	82.8891	300.837	350.978	246.437	1.16616	17.4106	458.909	2.27695	4.45536	39.9314	1074.62	38.4668	4.37737	387.347	591.353	506.692	15.8228	346.48	18.2027	59.1449	10.5518	1.65875	NaN	0.515186	0.273173	0.0398262	1.89826	0.139824	NaN	3.1385	0.412143	0.143532	NaN	0.317623	0.426605
34	NaN	NaN	52.4751	5.38866	0.223757	0.143859	0.601116	1.0085	21.6769	0.666308	42.1393	179.22	48.9606	10.3785	1.23895	17.9305	213.603	1.12148	5.79027	130.353	365.994	28.6128	1.77115	NaN	214.226	218.517	7.46686	287.737	10.4675	40.9701	10.3202	NaN	NaN	0.028282	0.581549	NaN	0.894461	NaN	NaN	NaN	0.171828	0.143532	NaN	NaN	0.234953
35	5.54088	7.01437	129.6	5.28193	0.316644	0.47857	0.994364	16.7255	21.8504	1.01587	8.46462	70.6612	78.101	9.68163	1.44739	15.5396	251.972	3.40803	6.5728	151.669	290.543	80.6338	3.66931	477.631	347.452	241.921	101.55	305.713	15.5354	57.6727	14.7235	1.1922	NaN	0.973678	0.944769	0.232549	2.30672	0.100373	0.277583	24.5474	0.510056	0.186275	NaN	0.200111	0.605513
36	2.07544	2.21602	65.2182	6.56541	0.430995	0.521473	0.719069	31.4217	65.9176	0.689422	33.0763	80.4437	252.01	6.37048	1.02765	13.5196	430.506	0.893117	4.79032	73.1973	316.195	20.0303	0.247266	3239.66	345.655	188.16	7.46686	281.219	12.2124	31.2241	10.2765	1.13748	NaN	NaN	NaN	0.0398262	0.908678	0.128806	NaN	NaN	0.436649	0.126428	NaN	NaN	NaN
37	3.30967	0.747794	25.576	8.08036	0.652315	1.0432	1.02576	35.0787	198.396	1.34181	66.5977	97.4703	326.558	8.67628	1.45535	27.4079	717.743	1.4822	5.25571	125.322	669.978	27.488	1.69163	1365.09	491.158	579.625	15.1635	433.119	19.1222	18.5527	11.4014	0.0915176	NaN	0.0415376	NaN	0.120507	2.33985	0.106904	NaN	NaN	0.270779	0.382719	NaN	NaN	0.0627757
38	0.733616	0.490767	3.07598	5.94951	0.259757	1.0304	0.838619	10.6887	200.637	1.40359	15.0836	182.492	135.245	4.48176	1.39152	11.8277	349.432	0.702412	4.40753	67.9053	171.041	34.4648	1.13341	469.08	521.96	291.683	10.5875	386.763	18.0987	34.3846	19.6071	0.925731	NaN	0.147193	NaN	NaN	3.495	0.0130497	NaN	NaN	0.295427	0.109321	NaN	NaN	0.0627757
39	2.13497	NaN	54.8761	8.78016	0.288075	0.462803	0.835183	16.1784	22.0574	0.587959	86.9438	107.857	161.759	4.84283	1.01945	10.7799	529.52	1.97455	3.71838	197.207	476.434	25.0636	1.2932	83.2431	363.928	279.784	5.69295	175.185	16.8748	42.3164	8.10377	0.513871	NaN	0.344538	NaN	0.099137	0.936937	0.0447653	NaN	0.2005	NaN	0.0322633	NaN	NaN	0.259462
40	NaN	1.54919	98.0893	1.99843	0.190227	0.121412	0.63464	8.72126	13.0104	0.997089	33.7221	122.666	448.552	NaN	1.67706	15.81	739.646	1.55803	4.72877	103.364	331.52	33.5272	2.32668	NaN	462.459	251.405	19.3926	348.952	16.8748	27.1385	18.271	0.988593	NaN	NaN	NaN	NaN	0.922836	0.0130497	NaN	NaN	0.442773	0.177728	NaN	NaN	0.169511
41	6.21652	4.93278	96.5393	4.81311	0.416272	1.01179	0.921416	40.4074	15.4248	0.721834	57.6369	154.804	86.9247	11.462	1.26314	16.4994	267.486	3.1633	14.3437	40.7525	647.838	23.3942	2.08883	424.832	562.998	318.989	14.8872	375.558	12.9961	32.3191	13.9571	0.696832	NaN	1.03256	NaN	0.302034	1.73312	0.0830552	0.167815	NaN	0.338492	0.34857	NaN	0.583494	0.642063
42	6.32873	6.80592	129.6	6.51464	0.357857	0.497745	0.77695	27.9155	27.7665	0.537478	28.4321	69.364	80.216	16.8064	1.36753	18.6167	280.728	6.55919	5.63943	101.212	643.191	38.8626	3.51173	589.147	291.525	219.03	15.5145	285.111	14.3011	35.899	8.87036	1.71293	NaN	1.43132	0.452623	0.32381	2.76011	0.129905	2.01202	NaN	0.467255	0.877442	NaN	0.64277	1.10004
43	14.3652	9.76778	227.16	6.51464	0.284013	0.366462	0.983916	45.0313	33.3526	0.661689	84.7132	147.511	104.951	18.0782	1.55861	11.1296	286.401	7.41924	3.76609	56.4291	353.132	23.2732	1.21334	510.962	173.002	123.428	12.6023	499.462	7.292	14.3288	5.79832	3.09365	NaN	1.69911	0.529917	0.40679	2.08243	0.193231	4.20328	NaN	0.497832	0.459534	NaN	0.702102	0.865165
44	NaN	1.13726	67.5917	3.46828	0.284013	0.277774	0.641363	10.1806	30.487	1.02057	21.7518	119.577	255.245	9.68163	2.20638	21.1495	613.519	0.472918	4.25728	71.0466	299.528	25.8817	4.14152	NaN	992.896	224.6	8.70495	392.109	19.0719	44.3698	17.7743	NaN	NaN	NaN	3.58266	0.141945	NaN	0.084133	NaN	NaN	0.632076	0.160631	NaN	NaN	0.218605
45	1.71614	0.338724	61.2518	7.54566	0.253724	NaN	0.591088	23.3949	15.2073	0.82406	34.5669	169.335	162.046	13.5328	1.46332	16.0617	202.21	1.9178	4.99556	75.2755	286.79	18.3954	NaN	NaN	191.736	189.818	2.41209	408.674	6.62895	22.9542	11.0069	1.05135	NaN	0.0746118	NaN	0.133362	1.66106	0.0605856	0.277583	0.633858	0.16562	0.399791	NaN	NaN	0.173606
46	1.04567	1.95172	84.089	2.63156	0.15722	0.448182	0.72586	28.0477	55.5452	0.638612	111.454	70.8138	80.6299	17.8493	0.821106	9.99399	178.853	3.03145	5.00241	60.971	523.233	36.361	4.53451	245.693	129.73	270.728	19.3585	243.975	29.3363	40.9533	19.7553	NaN	NaN	0.705268	NaN	0.086354	1.68517	0.126607	2.83275	0.554869	0.565011	0.382719	NaN	0.054349	0.451026
47	1.77629	0.338724	59.6614	8.25666	0.403688	0.561119	1.3795	NaN	NaN	NaN	17.0229	111.787	648.398	12.641	1.23895	20.2265	587.955	2.23917	4.22997	40.9699	230.292	34.8782	0.32866	1708.07	425.645	320.774	10.4423	450.311	27.7701	51.8319	19.0013	NaN	NaN	0.351106	3.184	0.512041	0.340096	0.103636	NaN	NaN	0.239923	0.280256	NaN	0.153285	0.230866
48	NaN	NaN	91.8813	3.93518	0.284013	0.236034	0.491598	35.9115	22.3654	0.564991	48.3223	112.943	137.519	2.02153	0.703648	14.0817	317.876	1.21649	5.51605	47.926	987.954	49.07	1.77115	NaN	311.222	234.755	18.6686	347.848	10.0213	20.2496	18.8668	0.393634	NaN	0.0415376	0.68503	NaN	NaN	0.159756	NaN	NaN	0.424398	0.254631	NaN	NaN	0.0915804
49	NaN	NaN	23.9068	2.94433	0.239698	0.0812509	0.551114	5.70632	18.1975	0.464386	14.1403	101.468	58.4923	7.16643	1.01126	14.8207	261.983	1.12148	4.74928	46.3801	329.391	31.7804	2.80146	NaN	582.778	309.275	4.03532	278.416	4.68559	27.0757	13.7315	1.27805	NaN	0.199884	NaN	NaN	0.20271	0.00528168	0.167815	NaN	0.178032	0.16918	NaN	NaN	0.0997989
50	1.83632	2.6075	193.71	16.2918	0.903192	1.38043	0.956097	8.6788	43.0941	1.52747	178.92	1529.86	1993.66	9.82233	1.98982	33.3051	4172.75	1.12148	11.195	79.8914	859.446	12.1508	9.6129	NaN	1169.36	452.257	74.3315	337.455	15.478	29.7169	41.8058	0.337202	NaN	0.127416	10.76	NaN	1.36374	0.0322922	1.85717	1.62494	0.350782	0.868918	3.00605	0.329402	0.642063
51	NaN	NaN	81.7438	2.48249	0.277931	0.230564	0.702116	70.3676	16.4369	0.931467	17.7576	150.381	88.0482	10.6528	1.01945	18.181	310.701	3.08796	5.41326	245.426	334.448	29.83	NaN	NaN	354.237	304.261	8.09947	430.955	9.00882	53.3151	15.5494	0.0747468	NaN	0.0481588	0.478366	0.193622	0.626381	0.0691063	0.760247	NaN	0.215198	0.0236883	NaN	0.118258	0.103907
52	0.00307629	NaN	116.591	2.88245	0.345446	0.329757	0.75648	6.49194	10.032	0.814745	67.1019	139.141	142.53	121.924	0.541604	10.9784	339.526	1.25448	4.07981	82.5741	444.441	29.0578	3.03845	258.156	342.614	209.086	6.80194	393.29	7.292	28.8701	13.7801	NaN	NaN	0.0944264	1.4675	0.236882	1.11553	0.0648394	1.96044	6.61912	0.406013	0.229002	NaN	0.0891485	0.157225
53	10.4723	7.75457	207.125	6.1221	0.374466	0.305379	0.924879	9.80634	15.9843	1.30858	49.2071	134.031	161.389	20.9724	1.60607	12.6089	355.667	5.56699	3.91608	87.4082	384.428	37.9696	4.29877	843.192	484.004	201.205	14.4873	448.113	12.6733	33.5476	11.0551	1.38709	NaN	1.63381	1.04901	0.319453	2.69662	0.142032	1.96044	0.554869	0.430524	0.374182	NaN	0.832806	1.02719

## Sheet: plasma
unit: pg/mL
HIGLIGHT REGION: result below LLQD
OA plasma
nr	IL-17A Gen.B	IL-21	IL-23	IL-27	MIP-3a	IFN-γ	IL-10	IL-2	IL-6	IL-8	TNF-a	IL-17B	IL-17C	IL-17D	IL-1RA	IL-3	IL-9	TSLP	GM-CSF	IL-15	IL-16	IL-17A	IL-1a	IL-7	IL12/IL-23p40	TNF-β	VEGF-A	Eotaxin	Eotaxin-3	IL-8	IP-10	MCP-1	MCP-4	MDC	MIP-1a	MIP-1β	TARC	IL-22	IL-31	IL-12p70	IL-13	IL-1b	IL-4	IL-17A/F	IL-5
1	0.60216	3.78792	NaN	2182.99	8.23405	5.9097	0.252929	0.127535	1.65502	4.67812	3.12566	1.50033	7.38619	14.0763	215.169	NaN	0.255929	1.15833	0.3821	4.18245	384.188	2.22699	1.665	20.3074	281.419	0.0451968	44.3254	118.78	20.0694	221.014	950.378	150.639	41.9488	1583.58	23.0199	78.4263	81.2018	1.78594	0.163185	0.102813	0.480908	0.185167	NaN	NaN	0.492484
2	0.510461	5.04283	1.68528	1505.34	4.04565	1.89498	0.148972	0.226992	0.450606	8.06719	2.26934	1.65293	0.831673	18.2393	274.75	2.01428	0.270522	0.708041	0.319314	3.23911	330.417	1.32618	2.36343	35.2848	98.4753	0.230826	71.7662	120.431	9.8346	192.73	255.002	85.6425	57.5655	839.443	12.6395	51.2355	174.327	0.542671	0.16941	0.102813	NaN	0.449833	NaN	NaN	0.274626
3	NaN	2.60358	0.145216	1300.23	5.45447	2.41449	0.178269	0.155716	0.941895	7.01186	1.73223	2.13296	2.58456	24.5256	167.429	NaN	0.422989	0.516954	0.183657	3.04835	372.456	2.58135	3.69794	28.1665	197.994	0.124973	140.18	150.663	14.4429	97.7772	317.612	55.6654	70.4783	959.509	13.1518	74.7265	293.587	0.554914	0.225606	0.164531	NaN	0.166759	NaN	NaN	0.421993
4	NaN	0.191773	0.125619	1221.85	32.9914	4.76606	0.243219	0.175562	1.46712	17.8	4.11488	3.59879	1.69488	18.5723	511.073	NaN	0.249681	0.879186	0.256248	2.70426	415.087	2.5287	0.570679	14.7244	202.462	0.281472	53.7938	321.761	28.2736	202.438	1303.82	188.584	81.0473	1740.25	19.2337	97.2813	162.079	3.62531	0.0252359	0.12202	NaN	0.0250479	0.0115865	NaN	0.31093
5	NaN	4.18041	NaN	1073.77	7.48451	5.26315	0.307171	0.258534	1.45753	4.1846	2.92354	3.7494	NaN	19.1551	275.224	5.29006	0.706119	0.734627	NaN	3.34488	253.652	1.66539	3.68466	26.3012	158.641	0.136453	92.2193	168.654	19.1657	211.857	954.105	91.433	117.609	1687.63	15.4619	48.2148	247.504	0.771803	0.288199	0.464534	NaN	0.457676	NaN	NaN	0.697588
6	NaN	1.00078	NaN	1669.91	3.16682	4.20289	0.210773	NaN	0.682235	4.7988	1.75759	1.35332	NaN	17.6981	220.129	NaN	0.0609825	0.256071	0.1846	2.26859	147.183	1.26601	1.4666	6.48332	112.163	0.0879886	27.3857	226.836	37.7557	112.322	424.843	81.4818	75.7733	662.719	10.4442	47.1135	32.9765	0.410648	0.060022	0.0547707	NaN	0.20619	NaN	NaN	0.513846
7	0.57187	5.61527	0.22187	1665.43	11.7155	2.46169	0.27151	0.233627	1.03223	7.94558	1.93669	2.87308	3.71799	20.2375	132.522	9.7677	0.819668	1.09852	NaN	2.43681	324.5	1.69877	1.05626	24.3478	138.926	0.102842	121.176	121.634	13.8687	138.314	319.253	65.5153	50.999	784.866	13.6969	51.0902	152.496	1.72562	0.263113	0.40429	NaN	0.968792	NaN	1.91477	0.39636
8	4.83816	4.79325	NaN	612.159	3.2272	8.63044	0.568982	0.434956	1.50382	17.5804	4.96151	2.20307	7.3101	35.2672	453.527	8.55706	0.6305	0.870878	NaN	1.22663	89.7285	4.30199	0.467512	7.31247	67.1007	0.276595	18.7268	61.6808	10.9897	192.73	215.581	39.4602	38.9355	307.141	7.13228	16.844	32.6213	0.72314	0.964866	0.227585	0.491758	0.603077	0.0288691	NaN	0.219109
9	2.06771	5.24981	10.6906	1638.28	6.57348	2.72576	0.25861	0.130839	0.885798	6.47238	2.70614	2.51807	2.36304	35.8085	278.104	NaN	0.170626	1.22147	0.205332	3.46106	704.597	2.16077	1.30759	9.05325	210.558	0.214412	39.9751	224.418	25.3389	708.807	450.894	117.264	58.6423	1038.83	18.6144	71.9474	104.926	0.935619	1.56265	0.035537	NaN	0.24075	NaN	NaN	0.740324
10	0.541367	3.49942	1.11732	1317.9	7.10176	2.08402	0.0721144	0.155716	0.792823	4.44363	1.85055	1.55904	2.48967	12.3695	242.181	2.44372	0.270538	0.619975	NaN	2.035	360.392	1.34619	2.23913	12.4791	128.409	0.163087	32.7813	166.416	17.451	238.242	304.423	64.2915	65.7055	835.952	11.1995	47.5359	116.072	0.889071	0.165262	0.0451549	0.616586	0.0143897	0.015905	NaN	0.481803
11	NaN	2.30136	NaN	2012.55	5.92403	8.22892	0.70216	0.175562	1.25982	6.37821	2.723	4.69734	7.3256	45.8013	369.239	30.1994	1.83353	1.74652	NaN	2.08182	286.718	1.06484	2.23779	14.1276	127.979	0.139985	46.7234	237.27	28.9359	150.187	421.514	113.483	108.135	1473.86	16.6227	78.4119	42.3904	1.09719	0.121749	0.134361	NaN	NaN	NaN	8.00039	0.385683
12	1.98158	2.66814	0.183632	1520.3	5.42286	5.84415	0.743019	0.106039	0.969869	6.15751	2.37058	3.24501	3.46763	215.388	193.859	NaN	0.328927	0.70638	0.167647	2.71832	314.296	4.90736	2.12744	8.13979	112.371	0.0692485	36.3976	257.918	23.9137	279.465	636.385	313.274	59.4041	1074.54	14.9783	46.7132	62.4638	1.91251	0.157015	0.154934	NaN	0.429785	0.0353525	NaN	0.812974
13	NaN	1.93964	NaN	1481.75	5.14686	4.94435	0.337046	0.687028	1.85132	10.7041	5.03704	2.94876	1.88486	19.9461	326.827	4.81211	0.752358	1.12344	NaN	2.67931	364.119	3.19485	2.90219	27.8715	604.285	0.323603	57.0969	1298.45	22.8257	719.29	446.96	17.761	12.9089	173.178	60.3503	138.438	66.2061	1.24041	0.292442	0.443998	1.07169	1.87006	NaN	NaN	0.821523
14	4.74686	11.717	41.3492	1244.1	8.17664	5.71949	0.241697	0.250721	1.27406	4.1401	2.11848	2.01648	5.41719	13.5723	220.852	24.4626	0.723366	2.67254	0.365645	3.57846	210.716	2.25806	1.61329	2.78657	70.7083	0.369588	50.1916	100.251	9.84627	NaN	285.262	112.411	36.4588	603.206	12.7382	37.2586	38.142	0.617464	0.574202	0.275939	1.08858	0.370922	0.0627108	NaN	0.518362
15	NaN	6.89532	32.3743	1657.28	8.35243	4.56895	0.650129	0.685195	0.727329	3.49366	4.56704	2.70439	6.85968	14.0143	380.313	23.2141	1.12332	1.85742	0.749556	2.20796	268.297	2.42801	13.9678	6.47663	209.148	0.259462	125.686	75.6618	13.4942	105.652	403.125	90.8234	83.1274	1075.07	11.1859	47.4258	142.525	0.870633	0.502068	0.193622	0.703491	0.472937	0.00528168	2.01202	0.874439
16	NaN	7.66608	22.2425	955.2	0.541803	1.36267	0.316644	0.561086	0.344946	2.87302	0.908075	2.59467	4.81682	16.9683	151.279	25.181	0.363066	1.0767	0.937112	2.6078	154.954	2.82415	2.30818	3.44593	161.543	0.463233	29.9953	77.883	11.7885	NaN	130.775	70.9212	48.434	756.849	5.81603	28.1268	33.6472	0.361416	0.79041	0.215232	0.992788	0.0439639	0.0230801	NaN	0.388357
17	4.97441	5.11645	28.3044	895.514	12.6821	3.92875	0.380711	0.664936	0.588042	2.98289	1.42738	2.2505	6.0981	15.4898	166.706	24.0489	1.21994	1.23088	0.305877	1.94665	163.684	4.29155	8.91321	6.02351	85.9579	0.304358	73.9188	138.822	10.1573	NaN	253.419	91.574	65.6805	1116.79	7.19964	26.5592	178.799	1.09835	0.436458	0.069364	0.340096	NaN	0.0385052	0.440025	0.654632
18	2.19442	8.34232	26.6193	975.734	10.6396	2.86564	0.316644	0.859258	0.749287	4.71018	2.47248	2.23488	14.7802	17.3383	246.362	17.6194	0.966055	1.70854	0.442466	2.41818	222.553	3.76542	3.32531	4.86556	365.87	0.512042	72.5372	112.064	22.8346	NaN	364.665	123.366	76.7473	947.697	12.803	34.6917	206.543	1.52696	0.593869	NaN	0.263918	0.451554	0.0271565	0.386104	0.435587
19	6.44083	7.5184	23.643	428.339	7.26658	1.57245	0.322797	0.651457	0.986638	3.28276	1.26592	2.53201	2.50048	14.8992	174.245	22.5814	0.729446	1.38353	0.536328	2.59783	119.468	2.25806	2.27662	5.87258	109.07	0.222692	49.3801	98.9618	9.37945	315.828	167.672	103.028	37.4496	605.511	8.928	39.0105	48.0303	1.08269	0.803505	0.0356335	0.302649	0.459427	0.0230801	NaN	0.696167
20	NaN	6.44729	23.2945	1356.58	15.0895	12.9568	1.13525	0.773535	1.51712	5.43568	3.08316	3.09701	6.25838	22.387	349.628	17.2726	0.838768	2.839	0.510733	2.61777	216.066	2.71103	3.81748	3.80017	263.513	0.381811	36.9429	102.878	18.9051	NaN	572.488	109.835	88.7256	1820.4	21.9151	72.6797	111.551	1.34818	0.44302	NaN	1.00662	0.687588	NaN	4.70742	0.530198
21	7.44517	6.65669	25.4834	898.95	10.7297	23.7429	0.831421	1.44403	2.20731	11.0959	5.3818	3.47496	9.14738	24.6971	322.851	7.16643	1.05683	2.3983	0.758083	3.06483	228.921	4.42299	2.32397	6.57967	308.83	0.475438	68.9879	112.614	18.3649	NaN	689.655	171.326	160.886	1626.44	17.4668	47.434	198.393	1.16875	0.397074	0.542817	0.922836	0.811575	0.210073	6.31116	0.945856
22	7.61182	6.56702	18.5321	886.577	6.00142	3.21055	0.294176	0.862702	0.411427	2.15245	1.32756	1.4419	3.73738	13.7933	168.722	22.3691	0.935772	0.829442	0.800714	2.40819	210.576	2.05019	3.01144	3.20099	115.551	0.292118	21.0712	76.3422	10.3905	NaN	154.918	74.3809	41.2064	1013.63	9.40631	20.5583	29.1374	0.736425	1.19604	NaN	0.978905	0.278876	0.0170298	NaN	0.282314
23	7.88912	10.1716	23.643	854.915	5.49487	4.24865	0.326904	0.591088	0.785862	1.75855	2.31219	1.86079	5.73755	9.17135	323.674	20.3171	0.668613	1.72426	0.305877	2.33818	301.422	3.52092	2.71109	1.73112	356.177	0.5405	42.9026	108.709	13.6492	16.1882	2331.16	126.515	122.51	1205.55	8.09279	49.9741	43.4502	0.728511	0.652854	0.485688	0.0861981	0.23494	NaN	NaN	0.589419
24	1.10743	6.86553	24.9114	1755.51	5.49487	1.38887	0.505267	0.890293	0.540292	2.58013	1.97848	4.01188	8.22378	13.7933	140.627	14.2816	0.856968	1.3114	0.416862	3.01528	225.325	1.65278	5.30319	4.06616	96.6907	0.336983	35.1592	107.164	13.1843	NaN	252.156	84.3775	78.3853	1089.83	13.8747	43.3595	98.8624	0.304845	0.160372	0.0314498	0.626381	0.378732	NaN	0.222892	0.388357
25	9.43279	9.44944	32.5911	1780.02	11.2069	6.63193	0.44154	0.924879	1.99087	2.75824	2.63805	2.0009	7.30083	20.7506	288.986	25.4867	0.96	1.95096	0.553391	3.00537	294.192	3.08796	4.39879	4.42803	146.151	0.418463	101.33	147.167	8.52284	143.638	1046.04	101.183	103.147	907.172	17.1455	42.9787	125.13	1.62002	1.03256	0.215232	0.578887	0.392135	NaN	0.813194	0.708038
26	8.33172	10.4305	18.5321	1341.12	8.57487	16.8765	0.488199	0.654824	2.23615	3.18523	2.13782	1.86079	5.53731	14.0143	228.672	21.5132	1.61743	1.08485	0.451	3.401	273.108	2.01237	2.3978	3.82062	73.0764	0.22678	42.0732	112.679	15.584	125.508	654.08	100.827	60.6246	797.681	15.5926	45.8248	31.1917	1.7748	0.574202	0.37181	0.96497	0.239319	0.00433796	2.5771	0.417869
27	3.54159	5.87585	24.9114	2691.46	28.5038	115.937	1.84323	2.42502	64.3658	2027.9	6.57501	4.23343	8.70558	20.602	692.449	21.9426	0.990272	2.02863	0.749556	2.44816	324.283	2.99377	2.29239	6.16763	229.962	0.206338	43.8648	147.254	22.1418	1145.35	1273.37	141.651	107.434	2009.64	16.4912	97.7861	100.218	9.06277	0.331399	0.705978	6.90981	3.32948	0.273475	1.49436	0.441494
28	1.5955	7.45925	17.054	1424.36	5.4064	4.70251	0.490329	0.400192	0.573356	3.05198	2.51627	2.12562	3.6575	19.8592	340.047	20.4268	0.632076	1.63766	0.442466	2.31817	200.052	2.23917	1.74123	2.26473	107.16	0.357364	32.3279	139.772	8.99021	NaN	265.732	83.2332	45.9933	1149.45	12.7382	37.404	39.8262	0.569715	0.528303	0.129074	0.822434	0.288803	0.0220659	3.34216	0.388357
29	4.57581	12.2564	24.4517	1242.07	16.831	3.82221	0.355786	0.531215	0.536617	2.603	2.33645	2.40681	9.02688	12.9099	160.469	22.1562	0.516166	1.98205	0.442466	1.56231	152.956	2.25806	2.16646	1.96053	136.812	0.34106	39.7076	92.0947	42.3025	NaN	123.891	80.7482	43.4548	897.321	9.71687	29.3937	30.3812	0.902128	0.436458	NaN	0.992788	0.374268	0.0353923	1.85717	0.797137
control plasma
nr	IL-17A Gen.B	IL-21	IL-23	IL-27	MIP-3a	IFN-γ	IL-10	IL-2	IL-6	IL-8	TNF-a	IL-17B	IL-17C	IL-17D	IL-1RA	IL-3	IL-9	TSLP	GM-CSF	IL-15	IL-16	IL-17A	IL-1a	IL-7	IL12/IL-23p40	TNF-β	VEGF-A	Eotaxin	Eotaxin-3	IL-8	IP-10	MCP-1	MCP-4	MDC	MIP-1a	MIP-1β	TARC	IL-22	IL-31	IL-12p70	IL-13	IL-1b	IL-4	IL-17A/F	IL-5
1	NaN	NaN	NaN	146.866	NaN	5.03808	0.152224	0.170579	0.428085	3.25728	2.01948	1.5708	NaN	17.698	152.24	3.90216	0.295529	0.673147	NaN	2.91373	261.482	1.3526	0.4821	8.81039	172.58	0.204491	51.8843	337.667	7.18033	1029.72	87.4347	7.76587	5.60701	101.11	68.2858	45.9815	13.1081	NaN	NaN	0.0327593	NaN	0.380951	NaN	NaN	0.456172
2	NaN	NaN	NaN	89.1495	NaN	7.16363	0.300694	0.0812815	0.614587	3.8078	2.00258	1.65293	2.39296	16.9903	205.895	6.82124	0.404157	0.741274	0.091025	2.90663	242.255	1.17897	1.50582	13.9061	138.706	0.194431	70.7511	305.018	5.29053	770.58	81.2688	6.07057	2.45001	167.437	81.4608	42.2827	9.25099	NaN	NaN	0.124762	NaN	0.346047	0.0245458	NaN	0.270357
3	NaN	2.81824	NaN	1405.01	13.4364	2.47103	0.186389	0.356657	0.545121	2.67724	1.04308	1.99828	NaN	21.7779	150.301	6.98252	0.364455	0.513631	NaN	1.92677	254.973	2.31228	3.93644	12.3826	123.375	0.104744	37.8183	366.475	8.19797	1530.8	85.2901	12.1681	19.09	141.537	58.7696	32.6618	26.9579	0.300618	0.177757	0.13162	0.162074	NaN	NaN	1.36571	0.199893
4	NaN	3.05337	1.00673	1532.89	2.5712	1.8382	0.454796	0.193834	0.629868	4.98521	3.28561	1.84637	2.33075	16.4908	303.61	5.03708	0.586586	0.754566	0.193059	2.71493	384.324	1.84392	1.08578	12.759	332.05	0.121332	43.9197	706.738	11.5185	1967.4	348.802	15.9606	23.3654	135.744	51.1593	108.556	23.7834	37.793	0.121755	1.79099	3.5813	0.403629	0.0301643	1.32622	0.53521
5	1.93845	2.02693	NaN	2658.26	17.5001	6.02203	1.1473	0.291788	0.992889	15.0033	5.91784	2.73937	17.5207	20.4873	230.376	8.65214	0.664098	0.834323	0.277344	3.10493	333.854	8.73816	1.46513	12.4115	396.545	0.158119	43.0665	203.976	31.1539	557.039	3211.89	125.56	79.5535	1107.69	33.6029	259.118	169.755	29.7017	0.156954	0.152191	NaN	0.603077	NaN	2.18712	0.302387
6	NaN	3.78742	NaN	1492.56	2.44036	1.20336	0.176641	0.0237181	0.633275	2.55455	1.58341	1.50615	NaN	15.6166	157.874	NaN	0.116718	0.29429	NaN	3.01296	168.573	1.22574	NaN	2.37032	60.3636	0.10484	20.27	174.135	7.85989	NaN	318.185	56.5701	28.5609	865.865	8.87257	45.7674	29.3875	0.613746	0.117614	0.0575133	NaN	0.330333	NaN	NaN	0.257544
7	NaN	3.4641	NaN	2126.45	2.99703	2.37672	0.436275	0.177209	0.80287	9.90301	2.73818	7.08988	11.425	66.4128	336.377	42.24	3.13096	2.50749	0.201511	2.31162	179.479	1.03747	3.05215	12.7783	292.977	0.119951	115.616	319.64	33.7923	NaN	422.445	182.017	80.1088	812.044	14.5817	54.5847	122.26	0.963842	0.208926	0.245402	0.482471	0.142206	NaN	15.344	0.210571
8	NaN	4.66835	1.5209	1506.55	2.76249	1.62997	0.174208	4.65649	0.260562	2.6527	1.16857	1.56484	2.17289	14.4093	93.7961	11.0178	0.335186	0.398976	0.142195	2.29727	167.579	1.17172	5.14405	6.90291	63.5021	0.134959	27.6271	111.274	20.0211	255.47	176.412	52.4726	38.2328	745.338	126.544	30.9136	38.2792	0.639979	0.292358	0.541184	1.39716	NaN	NaN	NaN	0.389958
9	1.77629	10.2292	26.393	1187.32	7.01815	20.7838	0.38488	0.702116	0.79683	2.59283	2.59418	1.9386	3.17841	10.7074	174.058	17.504	1.11728	1.55068	0.570453	2.9161	237.556	1.97455	2.68975	1.4013	236.651	0.308437	20.7537	119.385	7.89917	NaN	658.38	87.5748	46.2428	922.362	13.6894	27.7786	18.6965	1.02783	0.377376	0.141945	NaN	0.256869	0.0458128	NaN	1.3276
10	9.59732	9.59425	34.3149	1322.29	8.55903	3.26367	0.409976	0.651457	0.415116	3.52973	1.9592	2.34426	3.73738	18.079	142.016	23.8411	0.680786	1.4075	0.681336	2.2681	284.66	4.38544	3.86702	3.2554	218.185	0.292118	32.4685	158.385	11.7885	315.828	340.171	85.2556	39.2739	807.19	13.1239	118.18	57.9814	0.720595	0.600424	0.116227	0.992788	0.198944	0.00719182	0.707197	1.98023
11	5.99177	8.86823	25.026	819.737	10.4891	2.17792	0.621772	0.873041	1.24863	2.50142	1.64218	2.97125	6.57903	15.7852	185.61	77.1553	1.08706	1.34349	0.527797	1.94665	240.303	2.1258	32.4665	2.90198	243.414	0.369588	82.8465	132.794	14.4235	56.3747	204.98	93.4833	43.7124	1128.71	17.3601	52.6576	88.1987	0.473885	0.357674	0.11195	0.718638	0.704757	0.021054	2.21796	0.305849
12	6.72061	7.01437	26.2797	1192.73	7.83842	4.27533	0.362003	0.651457	1.08499	3.8292	1.91102	2.95554	4.01707	12.1013	134.999	17.2726	0.802351	1.63766	0.647221	2.74719	326.079	2.1447	2.46654	3.58212	172.605	0.336983	75.1716	155.924	13.4168	56.3747	472.444	105.661	34.4539	775.641	12.2789	42.5639	30.1524	0.497887	1.01947	0.154836	0.626381	0.47519	0.0160303	NaN	0.779309
13	5.71019	8.78077	15.2941	1227.22	9.01559	10.0834	0.331017	0.705504	0.920997	2.58267	2.53574	2.8613	6.25838	17.0423	178.851	16.454	1.14749	1.32746	0.493668	2.90617	262.435	3.01261	4.38765	3.07182	222.862	0.552694	40.6118	162.985	19.6763	NaN	608.782	118.9	42.9369	942.882	15.4205	36.2214	66.3788	0.561746	0.554533	1.5122	1.10208	0.509039	0.0385052	NaN	0.294079
14	13.7746	9.13017	NaN	1047.42	40.5882	2.20431	0.416272	0.702116	1.20139	3.25194	4.3729	2.23488	31.8697	16.6723	195.016	20.3171	0.8327	3.07226	0.630163	3.09455	396.004	11.5587	1.94764	2.19031	266.738	0.39403	50.8857	162.092	14.1138	486.091	253.711	166.036	62.108	1389.09	13.4399	55.9938	272.493	3.25349	0.515186	0.302034	1.51435	0.370922	0.0200443	2.93483	1.10674
15	6.38479	12.4546	30.1888	866.624	6.13929	3.44969	0.296212	0.631281	0.730989	2.21045	2.06533	3.44343	0.5154	16.4505	237.037	22.2628	0.692955	1.16616	0.578984	3.13415	212.393	2.20139	4.42108	2.67123	127.668	0.308437	41.8866	115.955	9.14594	NaN	211.252	73.9181	36.1251	708.011	11.1153	32.2841	19.6206	0.521858	0.855879	0.437443	0.411931	0.343085	0.0447653	NaN	0.459222
16	6.83235	9.47842	38.3383	1202.88	9.5592	8.75945	0.430995	0.541157	0.5807	3.56839	1.93029	2.93983	9.83041	18.7461	455.191	32.7824	1.57535	1.7164	0.553391	2.78697	218.942	5.17342	4.37652	2.35272	196.553	0.434746	76.3748	86.8884	12.6417	NaN	265.632	117.362	52.2309	1412.64	13.2508	49.3225	55.3192	0.108207	1.1045	0.32381	0.546642	NaN	0.0240963	5.71129	0.993499
